# Supplementary material for: Molecular Characterization of Bovine Leukemia Virus with the Evidence of a New Genotype Circulating in Cattle from Kazakhstan
Source: Pathogens. 2022 Jan 28;11(2):180. doi: 10.3390/pathogens11020180 (PMC8875264; doi:10.3390/pathogens11020180)
Supplement: Supplementary file 1 [file pathogens-11-00180-s001.zip]

Archive with 7 entries (7 files):
- Figure_S1_Phylogenetic analysis by ML of a 400 bp fragment of env gene .pdf
- Figure_S2._SDT color-coded matrix of pairwise identity score 400 bp BLV env seq.pdf
- Figure_S3_Phylogenetic tree of the deduced amino acid seq.pdf
- Table S1 Identity and origin of the sequences analyzed in the study.pdf
- Table S2 BLV_genotype_reference_sequences.pdf
- Table S3 Pairwise identity scores of BLV sequences of cattle from Kazakhstan.xlsx
- Table_S4_Amino_acids_substitutions_In_BLV_ENV-2.pdf
