# Supplementary material for: Molecular Characterization of Bovine Leukemia Virus with the Evidence of a New Genotype Circulating in Cattle from Kazakhstan
Source: Pathogens. 2022 Jan 28;11(2):180. doi: 10.3390/pathogens11020180 (PMC8875264; doi:10.3390/pathogens11020180)
Supplement: Supplementary file 1 [file pathogens-11-00180-s001.zip › Table S3 Pairwise identity scores of BLV sequences of cattle from Kazakhstan.xlsx]

## Sheet: 903bp
	>459_CKO_	>K1_	>K11_	>K2_	>K3_	>K5_	>K8_	>K12_	>K14_	>10_ALM_	>12_AZM__	>26AT_	>37_AKM_	>484_CKO_	>49_Bag_	>4Z_ALM_	>2be_BKO_	>13be_BKO_	>14be_CKO_	>15_CKO_	>17be_BKO_	>1be_BKO_	>2K_CKO_	>32K_CKO_	>3D_BKO_	>461_CKO_	>466_CKO_	>8D_BKO_	>50K_CKO_	>479_CKO_	>12K_CKO_	>17D_BKO_	>11be_BKO_	>7S_BKO_	>9S_BKO_	>14D_BKO_	>15D_BKO_	>M35242.1_FLKBLV_USA_G1
>459_CKO_	100.001
>K1_	98.101	100.001
>K11_	98.201	99.901	100.001
>K2_	98.201	99.201	99.101	100.001
>K3_	98.301	99.801	99.701	99.401	100.001
>K5_	98.601	98.901	99.001	98.801	99.101	100.001
>K8_	98.301	99.801	99.701	99.401	100.001	99.101	100.001
>K12_	98.301	99.801	99.701	99.401	100.001	99.101	100.001	100.001									G4
>K14_	98.301	99.801	99.701	99.401	100.001	99.101	100.001	100.001	100.001
>10_ALM_	98.001	98.301	98.401	98.201	98.601	98.801	98.601	98.601	98.601	100.001
>12_AZM__	98.101	98.401	98.601	98.301	98.701	98.901	98.701	98.701	98.701	98.601	100.001
>26AT_	98.101	98.401	98.601	98.301	98.701	98.901	98.701	98.701	98.701	98.601	100.001	100.001
>37_AKM_	98.101	98.401	98.601	98.301	98.701	98.901	98.701	98.701	98.701	98.301	99.101	99.101	100.001
>484_CKO_	98.301	99.301	99.401	99.201	99.601	99.101	99.601	99.601	99.601	98.801	98.901	98.901	98.701	100.001
>49_Bag_	98.201	98.301	98.401	98.201	98.601	99.001	98.601	98.601	98.601	98.201	98.401	98.401	98.401	98.601	100.001
>4Z_ALM_	98.301	98.401	98.601	98.301	98.701	99.101	98.701	98.701	98.701	98.301	98.601	98.601	98.601	98.701	99.701	100.001
>2be_BKO_	98.401	98.801	98.901	98.701	99.001	99.401	99.001	99.001	99.001	98.701	98.801	98.801	98.801	99.001	98.901	99.001	100.001
>13be_BKO_	98.401	98.801	98.901	98.701	99.001	99.401	99.001	99.001	99.001	98.701	98.801	98.801	98.801	99.001	98.901	99.001	100.001	100.001
>14be_CKO_	98.301	98.701	98.801	98.601	98.901	99.301	98.901	98.901	98.901	98.601	98.701	98.701	98.701	98.901	98.801	98.901	99.701	99.701	100.001
>15_CKO_	98.301	98.701	98.801	98.601	98.901	99.301	98.901	98.901	98.901	98.601	98.701	98.701	98.701	98.901	98.801	98.901	99.701	99.701	100.001	100.001
>17be_BKO_	98.401	98.801	98.901	98.701	99.001	99.401	99.001	99.001	99.001	98.701	98.801	98.801	98.801	99.001	98.901	99.001	100.001	100.001	99.701	99.701	100.001
>1be_BKO_	98.401	98.801	98.901	98.701	99.001	99.401	99.001	99.001	99.001	98.701	98.801	98.801	98.801	99.001	98.901	99.001	100.001	100.001	99.701	99.701	100.001	100.001
>2K_CKO_	98.401	98.801	98.901	98.701	99.001	99.401	99.001	99.001	99.001	98.701	98.801	98.801	98.801	99.001	98.901	99.001	99.801	99.801	99.901	99.901	99.801	99.801	100.001
>32K_CKO_	98.401	98.801	98.901	98.701	99.001	99.401	99.001	99.001	99.001	98.701	98.801	98.801	98.801	99.001	98.901	99.001	99.801	99.801	99.901	99.901	99.801	99.801	100.001	100.001
>3D_BKO_	98.401	98.801	98.901	98.701	99.001	99.401	99.001	99.001	99.001	98.701	98.801	98.801	98.801	99.001	98.901	99.001	100.001	100.001	99.701	99.701	100.001	100.001	99.801	99.801	100.001
>461_CKO_	98.401	98.801	98.901	98.701	99.001	99.401	99.001	99.001	99.001	98.701	98.801	98.801	98.801	99.001	98.901	99.001	99.801	99.801	99.901	99.901	99.801	99.801	100.001	100.001	99.801	100.001
>466_CKO_	98.601	98.901	99.001	98.801	99.101	99.601	99.101	99.101	99.101	98.801	98.901	98.901	98.901	99.101	99.001	99.101	99.901	99.901	99.801	99.801	99.901	99.901	99.901	99.901	99.901	99.901	100.001
>8D_BKO_	98.401	98.701	98.801	98.601	98.901	99.301	98.901	98.901	98.901	98.601	98.701	98.701	98.701	98.901	98.801	98.901	99.901	99.901	99.601	99.601	99.901	99.901	99.701	99.701	99.901	99.701	99.801	100.001				G7
>50K_CKO_	98.401	98.801	98.901	98.701	99.001	99.401	99.001	99.001	99.001	98.701	98.801	98.801	98.801	99.001	98.901	99.001	99.801	99.801	99.901	99.901	99.801	99.801	100.001	100.001	99.801	100.001	99.901	99.701	100.001
>479_CKO_	96.701	97.101	97.201	96.801	97.101	97.601	97.101	97.101	97.101	96.801	97.101	97.101	97.101	97.101	97.001	97.101	97.201	97.201	97.101	97.101	97.201	97.201	97.201	97.201	97.201	97.201	97.301	97.101	97.201	100.001
>12K_CKO_	96.601	97.001	97.101	96.701	97.001	97.501	97.001	97.001	97.001	96.701	97.001	97.001	97.001	97.001	96.901	97.001	97.101	97.101	97.001	97.001	97.101	97.101	97.101	97.101	97.101	97.101	97.201	97.001	97.101	99.901	100.001
>17D_BKO_	96.301	96.701	96.801	96.301	96.701	97.101	96.701	96.701	96.701	96.301	96.701	96.701	96.701	96.701	96.601	96.701	96.801	96.801	96.701	96.701	96.801	96.801	96.801	96.801	96.801	96.801	96.901	96.701	96.801	99.301	99.201	100.001
>11be_BKO_	96.301	96.701	96.801	96.301	96.701	97.101	96.701	96.701	96.701	96.301	96.701	96.701	96.701	96.701	96.601	96.701	96.801	96.801	96.701	96.701	96.801	96.801	96.801	96.801	96.801	96.801	96.901	96.701	96.801	99.301	99.201	100.001	100.001
>7S_BKO_	97.101	97.501	97.601	97.301	97.701	97.901	97.701	97.701	97.701	97.301	97.501	97.501	97.501	97.701	97.301	97.501	97.801	97.801	97.701	97.701	97.801	97.801	97.801	97.801	97.801	97.801	97.901	97.701	97.801	97.501	97.301	97.001	97.001	100.001
>9S_BKO_	97.101	97.501	97.601	97.301	97.701	97.901	97.701	97.701	97.701	97.301	97.501	97.501	97.501	97.701	97.301	97.501	97.801	97.801	97.701	97.701	97.801	97.801	97.801	97.801	97.801	97.801	97.901	97.701	97.801	97.501	97.301	97.001	97.001	100.001	100.001		G12
>14D_BKO_	97.001	97.301	97.501	97.201	97.601	97.801	97.601	97.601	97.601	97.201	97.301	97.301	97.301	97.601	97.201	97.301	97.701	97.701	97.601	97.601	97.701	97.701	97.701	97.701	97.701	97.701	97.801	97.601	97.701	97.301	97.201	96.901	96.901	99.901	99.901	100.001
>15D_BKO_	97.001	97.301	97.501	97.201	97.601	97.801	97.601	97.601	97.601	97.201	97.301	97.301	97.301	97.601	97.201	97.301	97.701	97.701	97.601	97.601	97.701	97.701	97.701	97.701	97.701	97.701	97.801	97.601	97.701	97.301	97.201	96.901	96.901	99.901	99.901	100.001	100.001
>M35242.1_FLKBLV_USA_G1	96.301	96.101	96.201	96.001	96.301	96.601	96.301	96.301	96.301	96.001	96.101	96.101	96.301	96.301	96.201	96.301	96.501	96.501	96.601	96.601	96.501	96.501	96.501	96.501	96.501	96.501	96.601	96.301	96.501	95.901	95.801	95.501	95.501	96.201	96.201	96.101	96.101	100.001
Table S3 Pairwise identity scores of BLV 903 bp sequences from Kazakhstan and FLK_BLV

## Sheet: 400bp
	>459_CKO_	>K1_	>K11_	>K2_	>K3_	>K5_	>K8_	>K12_	>K14_	>10_ALM_	>12_AZM__	>26AT_	>37_AKM_	>484_CKO_	>49_Bag_	>4Z_ALM_	>2be_BKO_	>13be_BKO_	>14be_CKO_	>15_CKO_	>17be_BKO_	>1be_BKO_	>2K_CKO_	>32K_CKO_	>3D_BKO_	>461_CKO_	>466_CKO_	>8D_BKO_	>50K_CKO_	>1PZ_	>10PJ_	>12PP_	>15PT_	>479_CKO_	>12K_CKO_	>17D_BKO_	>11be_BKO_	>7S_BKO_	>9S_BKO_	>14D_BKO_	>15D_BKO_	>M35242.1_FLKBLV_USA_G1
>459_CKO_	100.001
>K1_	98.301	100.001
>K11_	98.301	100.001	100.001
>K2_	98.801	99.501	99.501	100.001
>K3_	98.501	99.801	99.801	99.801	100.001
>K5_	98.801	99.001	99.001	99.501	99.301	100.001
>K8_	98.501	99.801	99.801	99.801	100.001	99.301	100.001
>K12_	98.501	99.801	99.801	99.801	100.001	99.301	100.001	100.001
>K14_	98.501	99.801	99.801	99.801	100.001	99.301	100.001	100.001	100.001
>10_ALM_	98.501	98.801	98.801	99.301	99.001	99.301	99.001	99.001	99.001	100.001
>12_AZM__	99.001	99.301	99.301	99.801	99.501	99.801	99.501	99.501	99.501	99.501	100.001
>26AT_	99.001	99.301	99.301	99.801	99.501	99.801	99.501	99.501	99.501	99.501	100.001	100.001
>37_AKM_	98.501	98.801	98.801	99.301	99.001	99.301	99.001	99.001	99.001	99.001	99.501	99.501	100.001
>484_CKO_	98.801	99.501	99.501	100.001	99.801	99.501	99.801	99.801	99.801	99.301	99.801	99.801	99.301	100.001
>49_Bag_	98.001	98.301	98.301	98.801	98.501	98.801	98.501	98.501	98.501	98.501	99.001	99.001	98.501	98.801	100.001
>4Z_ALM_	98.301	98.501	98.501	99.001	98.801	99.001	98.801	98.801	98.801	98.801	99.301	99.301	98.801	99.001	99.801	100.001
>2be_BKO_	98.501	98.801	98.801	99.301	99.001	99.301	99.001	99.001	99.001	99.001	99.501	99.501	99.001	99.301	98.501	98.801	100.001
>13be_BKO_	98.501	98.801	98.801	99.301	99.001	99.301	99.001	99.001	99.001	99.001	99.501	99.501	99.001	99.301	98.501	98.801	100.001	100.001									G4
>14be_CKO_	98.801	99.001	99.001	99.501	99.301	99.501	99.301	99.301	99.301	99.301	99.801	99.801	99.301	99.501	98.801	99.001	99.801	99.801	100.001
>15_CKO_	98.801	99.001	99.001	99.501	99.301	99.501	99.301	99.301	99.301	99.301	99.801	99.801	99.301	99.501	98.801	99.001	99.801	99.801	100.001	100.001
>17be_BKO_	98.501	98.801	98.801	99.301	99.001	99.301	99.001	99.001	99.001	99.001	99.501	99.501	99.001	99.301	98.501	98.801	100.001	100.001	99.801	99.801	100.001
>1be_BKO_	98.501	98.801	98.801	99.301	99.001	99.301	99.001	99.001	99.001	99.001	99.501	99.501	99.001	99.301	98.501	98.801	100.001	100.001	99.801	99.801	100.001	100.001
>2K_CKO_	98.801	99.001	99.001	99.501	99.301	99.501	99.301	99.301	99.301	99.301	99.801	99.801	99.301	99.501	98.801	99.001	99.801	99.801	100.001	100.001	99.801	99.801	100.001
>32K_CKO_	98.801	99.001	99.001	99.501	99.301	99.501	99.301	99.301	99.301	99.301	99.801	99.801	99.301	99.501	98.801	99.001	99.801	99.801	100.001	100.001	99.801	99.801	100.001	100.001
>3D_BKO_	98.501	98.801	98.801	99.301	99.001	99.301	99.001	99.001	99.001	99.001	99.501	99.501	99.001	99.301	98.501	98.801	100.001	100.001	99.801	99.801	100.001	100.001	99.801	99.801	100.001
>461_CKO_	98.801	99.001	99.001	99.501	99.301	99.501	99.301	99.301	99.301	99.301	99.801	99.801	99.301	99.501	98.801	99.001	99.801	99.801	100.001	100.001	99.801	99.801	100.001	100.001	99.801	100.001
>466_CKO_	98.801	99.001	99.001	99.501	99.301	99.501	99.301	99.301	99.301	99.301	99.801	99.801	99.301	99.501	98.801	99.001	99.801	99.801	100.001	100.001	99.801	99.801	100.001	100.001	99.801	100.001	100.001
>8D_BKO_	98.501	98.801	98.801	99.301	99.001	99.301	99.001	99.001	99.001	99.001	99.501	99.501	99.001	99.301	98.501	98.801	100.001	100.001	99.801	99.801	100.001	100.001	99.801	99.801	100.001	99.801	99.801	100.001
>50K_CKO_	98.801	99.001	99.001	99.501	99.301	99.501	99.301	99.301	99.301	99.301	99.801	99.801	99.301	99.501	98.801	99.001	99.801	99.801	100.001	100.001	99.801	99.801	100.001	100.001	99.801	100.001	100.001	99.801	100.001
>1PZ_	98.301	98.501	98.501	99.001	98.801	99.001	98.801	98.801	98.801	98.801	99.301	99.301	98.801	99.001	98.301	98.501	98.801	98.801	99.001	99.001	98.801	98.801	99.001	99.001	98.801	99.001	99.001	98.801	99.001	100.001
>10PJ_	97.001	97.301	97.301	97.801	97.501	97.801	97.501	97.501	97.501	97.501	98.001	98.001	97.501	97.801	97.501	97.801	97.501	97.501	97.801	97.801	97.501	97.501	97.801	97.801	97.501	97.801	97.801	97.501	97.801	97.301	100.001				G7
>12PP_	97.001	97.301	97.301	97.801	97.501	97.801	97.501	97.501	97.501	97.501	98.001	98.001	97.501	97.801	97.501	97.801	97.501	97.501	97.801	97.801	97.501	97.501	97.801	97.801	97.501	97.801	97.801	97.501	97.801	97.301	100.001	100.001
>15PT_	97.001	97.301	97.301	97.801	97.501	97.801	97.501	97.501	97.501	97.501	98.001	98.001	97.501	97.801	97.501	97.801	97.501	97.501	97.801	97.801	97.501	97.501	97.801	97.801	97.501	97.801	97.801	97.501	97.801	97.301	100.001	100.001	100.001
>479_CKO_	97.001	97.301	97.301	97.801	97.501	97.801	97.501	97.501	97.501	97.501	98.001	98.001	97.501	97.801	97.501	97.801	97.501	97.501	97.801	97.801	97.501	97.501	97.801	97.801	97.501	97.801	97.801	97.501	97.801	97.301	99.501	99.501	99.501	100.001
>12K_CKO_	96.801	97.001	97.001	97.501	97.301	97.501	97.301	97.301	97.301	97.301	97.801	97.801	97.301	97.501	97.301	97.501	97.301	97.301	97.501	97.501	97.301	97.301	97.501	97.501	97.301	97.501	97.501	97.301	97.501	97.001	99.301	99.301	99.301	99.801	100.001
>17D_BKO_	96.801	96.801	96.801	97.301	97.001	97.301	97.001	97.001	97.001	97.001	97.501	97.501	97.001	97.301	97.001	97.301	97.001	97.001	97.301	97.301	97.001	97.001	97.301	97.301	97.001	97.301	97.301	97.001	97.301	96.801	99.001	99.001	99.001	99.501	99.301	100.001
>11be_BKO_	96.801	96.801	96.801	97.301	97.001	97.301	97.001	97.001	97.001	97.001	97.501	97.501	97.001	97.301	97.001	97.301	97.001	97.001	97.301	97.301	97.001	97.001	97.301	97.301	97.001	97.301	97.301	97.001	97.301	96.801	99.001	99.001	99.001	99.501	99.301	100.001	100.001
>7S_BKO_	97.001	97.301	97.301	97.801	97.501	97.801	97.501	97.501	97.501	97.501	98.001	98.001	97.501	97.801	97.001	97.301	97.501	97.501	97.801	97.801	97.501	97.501	97.801	97.801	97.501	97.801	97.801	97.501	97.801	97.301	98.501	98.501	98.501	98.001	97.801	97.501	97.501	100.001			G12
>9S_BKO_	97.001	97.301	97.301	97.801	97.501	97.801	97.501	97.501	97.501	97.501	98.001	98.001	97.501	97.801	97.001	97.301	97.501	97.501	97.801	97.801	97.501	97.501	97.801	97.801	97.501	97.801	97.801	97.501	97.801	97.301	98.501	98.501	98.501	98.001	97.801	97.501	97.501	100.001	100.001
>14D_BKO_	96.801	97.001	97.001	97.501	97.301	97.501	97.301	97.301	97.301	97.301	97.801	97.801	97.301	97.501	96.801	97.001	97.301	97.301	97.501	97.501	97.301	97.301	97.501	97.501	97.301	97.501	97.501	97.301	97.501	97.001	98.301	98.301	98.301	97.801	97.501	97.301	97.301	99.801	99.801	100.001
>15D_BKO_	96.801	97.001	97.001	97.501	97.301	97.501	97.301	97.301	97.301	97.301	97.801	97.801	97.301	97.501	96.801	97.001	97.301	97.301	97.501	97.501	97.301	97.301	97.501	97.501	97.301	97.501	97.501	97.301	97.501	97.001	98.301	98.301	98.301	97.801	97.501	97.301	97.301	99.801	99.801	100.001	100.001
>M35242.1_FLKBLV_USA_G1	97.001	96.801	96.801	97.301	97.001	97.301	97.001	97.001	97.001	97.001	97.501	97.501	97.001	97.301	97.001	97.301	97.001	97.001	97.301	97.301	97.001	97.001	97.301	97.301	97.001	97.301	97.301	97.001	97.301	96.801	97.001	97.001	97.001	97.001	96.801	96.501	96.501	97.001	97.001	96.801	96.801	100.001
Table S3 Pairwise identity scores of BLV 400 bp sequences from Kazakhstan and FLK_BLV
